# Supplementary material for: Anastasis enhances metastasis and chemoresistance of colorectal cancer cells through upregulating cIAP2/NFκB signaling
Source: Cell Death Dis. 2023 Jun 30;14(6):388. doi: 10.1038/s41419-023-05916-8 (PMC10313691; doi:10.1038/s41419-023-05916-8)
Supplement: Supplementary file 2 — Supplementary dataset 1 [file 41419_2023_5916_MOESM2_ESM.xls]

## Sheet: 116-control-vs-116-PTX-ZsGreen-
116-control-vs-116-PTX-ZsGreen- up	Symbol	log2(fc)	PValue	FDR		116-control-vs-116-PTX-ZsGreen- down	Symbol	log2(fc)	PValue	FDR
	HSPA5	1.09806	0	0			FUS	-1.83887	0	0
	NDRG1	1.71606	0	0			EREG	-1.34491	0	0
	CPA4	1.76726	0	0			MAT2A	-2.24733	0	0
	SAT1	2.22621	0	0			EGR1	-1.39179	6.04477e-287	5.60766e-284
	EMP1	1.22844	0	0			SFPQ	-1.27617	1.78713e-281	1.56037e-278
	ATG12	1.08259	0	0			ABCC2	-1.91568	8.02837e-253	6.62028e-250
	EIF4A2	1.29679	0	0			FOS	-1.47057	1.27831e-248	9.98629e-246
	INSIG1	1.60228	9.63746e-299	1.02178e-295			SRSF2	-1.23116	1.42006e-247	1.0539e-244
	DUSP5	1.10394	1.41927e-295	1.40441e-292			PRKACB	-1.41255	4.96705e-202	2.94904e-199
	TNFRSF6B	1.81904	9.77793e-211	6.59699e-208			PDE4B	-2.38944	1.11586e-200	6.37025e-198
	P4HA1	1.34518	2.58505e-178	1.19906e-175			MALL	-1.30295	3.05059e-194	1.56137e-191
	GEM	1.80152	3.39036e-165	1.39786e-162			SLC38A1	-1.04049	3.93718e-183	1.89856e-180
	SERPINE1	1.45307	4.33934e-165	1.74078e-162			HMOX1	-2.21619	1.81582e-176	7.92711e-174
	ETS1	1.45688	6.6765e-155	2.35951e-152			SLC4A2	-1.4118	6.30167e-168	2.67245e-165
	MSMO1	1.23182	1.11937e-140	3.46141e-138			EIF5	-1.21949	7.30747e-164	2.78115e-161
	SEMA3C	1.35916	1.332e-132	3.87666e-130			BCLAF1	-1.06051	2.53494e-148	8.17958e-146
	CLDN4	1.18829	7.95292e-132	2.2701e-129			SRSF1	-1.04331	7.20155e-136	2.18148e-133
	HK2	1.14652	3.28665e-125	8.86977e-123			TIPARP	-1.22323	4.00502e-130	1.12163e-127
	PER1	1.86867	3.21171e-123	8.51275e-121			NRIP1	-1.88687	8.01138e-123	2.08619e-120
	BHLHE40	1.26312	7.255e-118	1.82519e-115			FAM83H	-1.55358	2.56364e-116	6.23805e-114
	SEMA7A	1.28167	1.85191e-112	4.36316e-110			UHRF1	-1.04689	6.06372e-109	1.28577e-106
	TGM2	1.23041	2.6912e-112	6.24148e-110			DNAJA1	-1.00377	4.54325e-108	9.23774e-106
	UACA	1.02074	2.46324e-111	5.45699e-109			MCM5	-1.10796	1.1552e-102	2.25614e-100
	PLK3	1.23818	2.03234e-91	3.31494e-89			FOSB	-1.28544	1.16775e-100	2.25103e-98
	GADD45A	1.09833	9.99999e-90	1.54614e-87			NTSR1	-1.05743	2.15832e-92	3.68229e-90
	THSD4	1.27347	1.22481e-86	1.74806e-84			CREBBP	-1.21187	3.14774e-90	5.02386e-88
	VGF	1.42565	7.14178e-86	9.74772e-84			NCOA5	-1.91757	3.34188e-88	4.96036e-86
	BIRC3	2.36898	2.03744e-82	2.56286e-80			PSPC1	-1.1833	5.66968e-84	7.44734e-82
	TMED7-TICAM2	1.7089	2.48838e-82	3.10379e-80			RBM14	-1.27882	6.85248e-84	8.92205e-82
	GALNT3	1.73075	3.24599e-80	3.85441e-78			JADE2	-1.42609	1.45049e-80	1.73627e-78
	NR1D1	1.1038	3.61428e-80	4.25768e-78			POLR1A	-1.02504	2.73139e-79	3.14279e-77
	IRS2	1.26986	3.37346e-77	3.73673e-75			SLC16A6	-2.4471	1.54072e-76	1.69399e-74
	SEC24D	1.00394	9.82732e-76	1.06472e-73			HAS3	-1.39075	1.71777e-74	1.80828e-72
	SAMD4A	1.28565	2.56189e-75	2.75552e-73			ID2	-1.10244	5.42017e-74	5.54838e-72
	ASAP2	1.08969	2.55648e-74	2.67224e-72			KEAP1	-1.33658	3.31741e-69	3.05841e-67
	FGD6	1.21587	7.62617e-71	7.2561e-69			ITPRIPL2	-1.31928	1.90366e-66	1.64279e-64
	SLC2A3	1.50015	2.94359e-68	2.66413e-66			PCDH7	-1.22329	3.40888e-63	2.79547e-61
	ARRDC4	1.55969	1.17521e-66	1.02609e-64			NECTIN3	-1.196	2.30825e-61	1.7752e-59
	AMN1	1.34987	4.85831e-65	4.12068e-63			BDNF	-1.35491	5.6005e-61	4.21971e-59
	LOXL2	1.00682	3.4804e-61	2.63569e-59			TEX261	-1.06229	6.65875e-61	4.99171e-59
	KRTAP2-3	1.86246	1.13647e-60	8.47666e-59			RPRD2	-1.1506	8.02577e-60	5.8683e-58
	ANGPTL4	1.89174	7.69463e-59	5.49094e-57			DGCR8	-1.27436	5.05782e-59	3.66211e-57
	KLF9	1.56302	2.23051e-57	1.51176e-55			ELF1	-1.27766	7.52151e-59	5.39332e-57
	ATF3	1.04488	2.86722e-56	1.89147e-54			ZC3H4	-1.59523	1.49199e-56	9.93074e-55
	KLF4	1.01275	3.74131e-56	2.45718e-54			ZNF629	-1.46552	4.60787e-56	3.01298e-54
	BTBD11	1.57428	1.90695e-55	1.22532e-53			CYP1A1	-3.57222	2.36641e-55	1.51399e-53
	PIM1	1.22742	4.20198e-55	2.64279e-53			GBA	-1.50336	1.10415e-54	6.88612e-53
	TLE1	1.27098	7.5911e-54	4.58027e-52			CCNE2	-1.42679	1.57627e-54	9.74859e-53
	YPEL5	1.13879	1.52477e-53	9.16283e-52			ZBTB2	-1.88938	3.47677e-54	2.12369e-52
	PDE2A	1.16591	8.3441e-53	4.91474e-51			BRCA2	-1.32991	1.13366e-50	6.23342e-49
	DHRS2	1.43481	1.10367e-52	6.44953e-51			SLC7A11	-1.7663	1.56731e-50	8.49038e-49
	ST3GAL1	1.0228	2.12126e-51	1.211e-49			PURB	-1.06596	2.63695e-50	1.41812e-48
	KRT15	1.3277	2.39881e-51	1.3642e-49			POLR3H	-1.02756	4.11556e-50	2.20532e-48
	PKIB	1.36183	1.32346e-50	7.24874e-49			GPATCH4	-1.39567	2.328e-48	1.18744e-46
	DAAM1	1.27117	2.36005e-50	1.27383e-48			LTBR	-1.19225	2.64279e-48	1.3388e-46
	MAP2	1.25668	7.95316e-49	4.14206e-47			ZNF37A	-1.2345	1.23863e-47	6.19025e-46
	NMT2	1.01025	4.77935e-48	2.40474e-46			SLC35E2B	-1.13582	1.65628e-47	8.16751e-46
	FAM72D	1.14039	3.1116e-46	1.47557e-44			ZMYND11	-1.06506	2.20762e-46	1.05702e-44
	LEPR	1.18503	1.04136e-44	4.6839e-43			TET3	-1.23842	4.03026e-46	1.90513e-44
	CTIF	1.24297	1.69593e-44	7.55936e-43			TOR1A	-1.31421	4.46148e-45	2.05658e-43
	COL13A1	1.51435	5.16511e-42	2.1062e-40			COX20	-1.03703	6.48447e-45	2.94884e-43
	ZC3H6	1.3425	1.2707e-41	5.05656e-40			POP1	-1.09736	1.82042e-43	7.80937e-42
	TMEM158	1.61571	7.32924e-41	2.78943e-39			KLHL42	-1.07023	7.08002e-42	2.85567e-40
	DDIT3	1.11998	2.93702e-40	1.09259e-38			MEPCE	-1.21611	1.36878e-41	5.4178e-40
	MT-ND6	1.40111	2.98834e-40	1.1089e-38			SETD1B	-1.56764	1.82455e-41	7.12677e-40
	KLHL24	1.11208	1.20447e-39	4.36046e-38			ADGRF1	-1.83312	3.29658e-41	1.27425e-39
	SORBS1	1.20623	1.30026e-39	4.69582e-38			UTP25	-1.03843	2.49599e-40	9.30855e-39
	DBP	1.66254	1.0376e-37	3.5405e-36			SLC43A3	-1.35268	2.68712e-39	9.61082e-38
	CNTN1	1.65134	1.1796e-37	3.99745e-36			RPAP2	-1.07176	3.20605e-39	1.14393e-37
	CALB2	1.30768	2.4656e-37	8.24254e-36			COA7	-1.00941	3.92084e-39	1.39561e-37
	NHS	1.11567	1.56947e-34	4.68724e-33			KLF2	-1.23303	9.28402e-39	3.25775e-37
	TSPAN13	1.05335	3.53458e-33	1.00122e-31			LZTS2	-1.14648	5.33764e-38	1.84677e-36
	PAG1	1.42696	4.78792e-33	1.34342e-31			TCTA	-2.05198	2.22812e-37	7.48236e-36
	RGS2	1.16616	5.51889e-33	1.54269e-31			CHAC1	-2.02721	3.54608e-37	1.18015e-35
	SYNE3	1.33264	6.46893e-33	1.80486e-31			UTP14A	-1.06997	6.06778e-36	1.90814e-34
	SMIM14	1.26671	7.03231e-33	1.95469e-31			CLN6	-1.32396	1.81425e-34	5.40741e-33
	IL1RAP	1.61179	8.9803e-33	2.48221e-31			URM1	-1.32864	4.28731e-34	1.25516e-32
	CREB5	1.39759	1.09855e-32	3.01959e-31			MKX	-2.08202	1.74573e-33	5.04121e-32
	CPM	1.37922	2.62547e-32	7.06937e-31			POLR3C	-1.58661	2.39199e-33	6.86736e-32
	AGPAT4	1.54563	2.62689e-31	6.78102e-30			WDR77	-1.12291	3.7956e-33	1.07107e-31
	FAM72C	1.32495	8.67392e-31	2.18215e-29			FAM111B	-1.3109	1.77372e-32	4.82184e-31
	DENND3	1.04256	2.1627e-30	5.32354e-29			TOE1	-2.13197	4.40015e-32	1.17891e-30
	YPEL2	1.13289	8.20355e-30	1.98315e-28			TRIM56	-1.21024	7.34985e-32	1.92405e-30
	PLD1	1.04694	9.27938e-30	2.23594e-28			DSC3	-1.33094	2.6607e-31	6.85639e-30
	GLIS3	1.31326	1.68505e-29	4.01463e-28			TRIM16	-1.21499	4.16018e-31	1.06282e-29
	WNT7B	1.14769	3.83426e-29	9.01933e-28			EPC2	-1.16164	1.28168e-30	3.19732e-29
	PLAG1	1.81429	6.58976e-29	1.5235e-27			NHSL1	-1.3962	2.50565e-30	6.15752e-29
	LVRN	2.71952	1.76025e-27	3.79208e-26			ACP2	-1.52548	1.69776e-29	4.03844e-28
	GPR155	1.2277	3.70014e-27	7.90234e-26			PHF23	-1.0113	4.16862e-29	9.75723e-28
	CACNB4	1.30694	1.22411e-26	2.56994e-25			HOXA7	-1.44118	4.17425e-29	9.75723e-28
	EFR3B	1.72497	2.67003e-26	5.48909e-25			ZNF618	-1.11121	5.16977e-29	1.19711e-27
	SGK1	1.36939	4.0127e-26	8.15897e-25			PIGW	-1.41989	1.17209e-28	2.68476e-27
	GAB2	1.50336	3.64024e-25	7.0538e-24			NUDT19	-1.06845	3.49329e-28	7.82064e-27
	PDLIM3	1.42709	4.29303e-25	8.28627e-24			EXOSC6	-1.16883	1.03372e-27	2.25639e-26
	ICAM5	1.07888	7.82185e-25	1.48846e-23			STAT6	-1.01244	2.08024e-27	4.47492e-26
	INSIG2	1.24993	2.19518e-24	4.07288e-23			PYCR3	-1.63666	3.68327e-26	7.52006e-25
	DOCK4	1.20881	4.45319e-24	8.16033e-23			WDR81	-1.26916	1.0957e-25	2.17718e-24
	COG6	1.25071	5.38773e-24	9.82434e-23			TELO2	-1.09271	1.59522e-24	2.98211e-23
	ADAMTS7	1.03399	6.80064e-23	1.16831e-21			PKD2	-1.19016	3.71697e-24	6.84504e-23
	RAB6B	1.0706	3.07022e-22	4.98591e-21			ARPIN	-1.12914	4.27575e-24	7.85458e-23
	CDKN1C	1.40457	8.22281e-22	1.30257e-20			ZBED3	-1.29812	7.20152e-24	1.30356e-22
	LIPG	1.69111	1.74539e-21	2.71563e-20			TNK1	-1.90896	9.88863e-24	1.78127e-22
	ST3GAL5	1.06803	1.81157e-21	2.81267e-20			CTDSP1	-1.04023	1.28017e-23	2.29211e-22
	MXD1	1.08475	1.81987e-21	2.8226e-20			BAG1	-1.17306	1.62195e-23	2.89011e-22
	PADI2	1.22395	2.32963e-21	3.59819e-20			SLC38A5	-1.18012	2.97597e-23	5.21516e-22
	LCN2	2.3953	3.0526e-21	4.67593e-20			PALB2	-1.08619	4.35325e-23	7.58395e-22
	ARG2	1.02002	3.64723e-21	5.55239e-20			SLC19A1	-1.01484	8.73486e-23	1.49025e-21
	IQGAP2	1.16601	6.91192e-21	1.03317e-19			ZFHX4	-1.01278	8.93322e-23	1.52234e-21
	CASZ1	1.07554	7.93148e-21	1.17963e-19			ZNF777	-1.42489	9.15752e-23	1.55877e-21
	GRHL1	1.07483	4.36073e-19	5.77913e-18			ZNF107	-1.161	1.0864e-22	1.83244e-21
	PPM1K	1.11796	5.21819e-19	6.84219e-18			STXBP5	-1.26666	1.6593e-22	2.74266e-21
	PMEPA1	2.59252	1.5601e-18	1.97245e-17			CCDC97	-1.04584	1.83805e-22	3.02799e-21
	PDK4	1.27689	1.86716e-17	2.19606e-16			TLCD3A	-1.29481	3.85896e-22	6.22593e-21
	GSDMB	1.17497	1.94591e-17	2.28687e-16			C12orf4	-1.28144	5.57138e-22	8.90162e-21
	MLLT3	1.19577	2.6717e-17	3.12745e-16			NCDN	-1.04854	1.79165e-21	2.78466e-20
	KYAT1	1.2418	6.92021e-17	7.92567e-16			ZSCAN29	-1.09424	5.20935e-21	7.85796e-20
	EDA	1.13306	8.86041e-17	1.00701e-15			VWA1	-1.27091	8.06159e-21	1.19778e-19
	IGFBP3	1.83224	2.14803e-16	2.36347e-15			ALG5	-1.06029	8.50953e-21	1.26058e-19
	HILPDA	1.16897	4.12385e-16	4.4452e-15			AHRR	-1.55364	9.46342e-21	1.40045e-19
	CXCL8	1.61786	1.09943e-15	1.15165e-14			EGR3	-1.926	1.26609e-20	1.84852e-19
	DEPP1	1.27924	1.57171e-15	1.62571e-14			MOCS3	-1.41646	1.89429e-20	2.74044e-19
	MMRN2	1.51014	2.17598e-15	2.23053e-14			HFE	-1.52206	3.77732e-20	5.37553e-19
	GKAP1	1.13945	5.66733e-15	5.6155e-14			ATF5	-1.5101	7.14849e-20	1.00383e-18
	SLC2A12	1.01223	6.42668e-15	6.35941e-14			MED22	-1.07244	1.19263e-19	1.64978e-18
	WNT7A	2.5667	8.53361e-15	8.3277e-14			IQANK1	-1.207	1.57742e-19	2.15595e-18
	OPN3	1.35137	1.03378e-14	1.00159e-13			CYP4V2	-1.39952	1.67621e-19	2.28676e-18
	TRIM9	1.023	1.45841e-14	1.3984e-13			MYD88	-1.15871	2.33613e-19	3.14656e-18
	SATB1	1.13562	2.84237e-14	2.66179e-13			SYK	-1.41149	2.36347e-19	3.18051e-18
	DACT1	1.09834	2.88249e-14	2.69765e-13			ACOT11	-1.30192	2.65858e-19	3.57115e-18
	ACVR1C	1.07371	3.33603e-14	3.10644e-13			ZBED1	-1.3757	2.75459e-19	3.69284e-18
	ANKRD22	1.84235	5.10932e-14	4.67269e-13			LRR1	-1.00742	3.84859e-19	5.12329e-18
	NOS1AP	1.15456	5.13181e-14	4.69036e-13			C1orf131	-1.07112	4.38684e-19	5.80855e-18
	ANKFN1	2.52675	1.17178e-13	1.04335e-12			POGLUT1	-1.20955	4.4609e-19	5.89244e-18
	MERTK	1.04969	2.18533e-13	1.91029e-12			C1orf216	-1.29116	4.93018e-19	6.49899e-18
	CA8	1.24762	2.79617e-13	2.43138e-12			RAB15	-1.4011	3.16747e-18	3.92443e-17
	RAB3A	1.04135	3.17667e-13	2.75577e-12			ERVK3-1	-1.01886	3.49394e-18	4.31467e-17
	MUC12	1.34873	3.31762e-13	2.87469e-12			ZNF48	-1.07329	4.87776e-18	5.93934e-17
	NFKBIZ	1.02933	3.77538e-13	3.25424e-12			DUSP2	-1.39593	1.37518e-17	1.62903e-16
	SLCO5A1	2.16993	4.66156e-13	3.99489e-12			ZNF180	-1.05445	1.86116e-17	2.19073e-16
	TACSTD2	1.11112	8.67516e-13	7.23808e-12			ZNF189	-1.20756	2.99377e-17	3.49121e-16
	PRKG1	1.39046	9.10324e-13	7.58246e-12			TRPM2	-1.29672	4.2825e-17	4.95828e-16
	OVGP1	1.23897	9.66907e-13	8.03572e-12			DBNL	-1.09754	5.08133e-17	5.8603e-16
	RGS16	1.17958	1.00188e-12	8.31237e-12			PDF	-1.48431	5.35305e-17	6.16411e-16
	DEPTOR	1.33069	1.05266e-12	8.71424e-12			ITPRIPL1	-1.29912	6.34591e-17	7.27354e-16
	DCLK1	2.32193	1.31028e-12	1.0745e-11			MCOLN3	-1.02276	9.05973e-17	1.02887e-15
	CDKN2D	1.06886	1.49668e-12	1.21995e-11			TLCD1	-1.79649	9.32695e-17	1.0576e-15
	HS3ST3B1	1.25322	2.19769e-12	1.76231e-11			SLC1A4	-1.2406	1.06639e-16	1.20369e-15
	CYRIA	1.18102	3.08879e-12	2.44126e-11			PRMT6	-1.49254	1.13957e-16	1.28433e-15
	ITPKA	1.32233	5.41398e-12	4.1767e-11			COMMD9	-1.23383	1.28569e-16	1.44135e-15
	ANKRD37	1.6441	6.17174e-12	4.74648e-11			GINS3	-1.07099	1.6023e-16	1.78016e-15
	PCCA	1.06274	7.93434e-12	6.03327e-11			ALG1	-1.16102	1.68752e-16	1.87343e-15
	CCBE1	1.0461	1.30785e-11	9.69648e-11			ZBED6CL	-1.66792	2.21903e-16	2.43618e-15
	LURAP1L	1.3512	1.45188e-11	1.07215e-10			IRAG1	-1.34861	2.87205e-16	3.12994e-15
	NEDD9	2.94111	1.83616e-11	1.33861e-10			SECTM1	-2.11964	3.44032e-16	3.73007e-15
	PPM1J	1.1227	3.25508e-11	2.32061e-10			ZFX	-1.23945	9.72578e-16	1.0231e-14
	TENT5C	1.02251	4.37545e-11	3.09261e-10			URGCP	-1.14514	1.36809e-15	1.42203e-14
	WNT4	2.63156	5.68612e-11	3.96985e-10			BEND3	-1.22827	1.37388e-15	1.42705e-14
	ANKRD20A1	1.09747	7.30042e-11	5.0447e-10			GABPB2	-1.08406	8.13205e-15	7.962e-14
	YPEL1	1.37002	8.22389e-11	5.65912e-10			FKRP	-1.42283	8.57714e-15	8.36469e-14
	DIRAS3	1.8792	9.32328e-11	6.36841e-10			KRCC1	-1.42446	1.05458e-14	1.02108e-13
	SSBP2	1.20741	9.60028e-11	6.54256e-10			CC2D2A	-1.18334	1.07376e-14	1.03897e-13
	EVI5L	1.03441	1.0398e-10	7.06025e-10			B3GNT10	-1.75138	1.65494e-14	1.5797e-13
	MYRIP	1.2045	1.25393e-10	8.43752e-10			CNPY2	-1.04183	1.69828e-14	1.61899e-13
	GOLGA6L9	1.22941	1.41888e-10	9.50374e-10			TPCN2	-1.26345	3.68055e-14	3.41014e-13
	SPNS2	1.55459	3.1512e-10	2.0345e-09			ZNF594	-1.77729	4.94859e-14	4.53127e-13
	TCAF2	1.28951	5.13868e-10	3.25121e-09			GTF3C6	-1.23134	6.7496e-14	6.11626e-13
	CREG2	2.34169	9.49459e-10	5.83553e-09			TMEM184A	-1.37831	1.04445e-13	9.33902e-13
	DPYD	1.37851	1.00334e-09	6.14635e-09			AP000944.5	-1.37466	1.18579e-13	1.05519e-12
	RCAN2	1.17958	1.0771e-09	6.58731e-09			CFAP44	-1.23149	1.22138e-13	1.08556e-12
	CCDC85A	2.59296	1.75886e-09	1.05482e-08			ZNF302	-1.34659	1.79115e-13	1.575e-12
	ZNF341	1.08279	2.30887e-09	1.3659e-08			ZNF587B	-1.0698	3.29196e-13	2.85412e-12
	RGS9	1.03213	2.34182e-09	1.38374e-08			EGR2	-1.41198	4.78618e-13	4.09224e-12
	SCN9A	2.25239	2.44919e-09	1.44374e-08			MRAS	-1.17712	5.49385e-13	4.66773e-12
	ITGA1	1.02119	3.02269e-09	1.76498e-08			LONRF2	-2.14048	1.23025e-12	1.01167e-11
	NRP2	1.19165	8.20762e-09	4.60067e-08			SFXN2	-1.07495	1.41185e-12	1.1531e-11
	GUCA1B	1.19528	9.84526e-09	5.48137e-08			AC022150.4	-1.23223	1.53605e-12	1.24998e-11
	ABLIM2	1.01563	1.22208e-08	6.71576e-08			RBM4B	-1.0476	2.21186e-12	1.77271e-11
	NR3C2	1.1128	2.32462e-08	1.24206e-07			ZNF117	-1.50623	2.27494e-12	1.8213e-11
	ATP8A1	1.19265	2.33722e-08	1.24789e-07			CTNS	-1.02487	2.4644e-12	1.96874e-11
	SLC25A27	1.19913	2.69203e-08	1.42452e-07			DDX28	-1.27149	2.72858e-12	2.1716e-11
	PHF24	2.54844	3.32861e-08	1.73845e-07			METTL7B	-1.33703	2.7693e-12	2.20046e-11
	PPFIBP2	1.11627	4.87012e-08	2.49611e-07			C11orf95	-1.0502	3.01479e-12	2.38532e-11
	ADSS1	1.12096	6.6891e-08	3.38515e-07			B3GALT6	-1.21921	4.07061e-12	3.19345e-11
	DYSF	1.14037	6.81853e-08	3.44712e-07			ELAC1	-1.64316	5.2919e-12	4.08677e-11
	C14orf28	1.11141	8.12235e-08	4.06473e-07			EVA1C	-1.09664	7.07111e-12	5.41571e-11
	ITGAX	1.72247	9.46865e-08	4.70516e-07			MAP1A	-1.08185	7.20143e-12	5.51268e-11
	CLDN1	2.2555	1.19546e-07	5.85618e-07			ZNF469	-1.01668	7.87052e-12	5.98781e-11
	TMEFF1	1.20462	1.38741e-07	6.73427e-07			TIGD5	-1.46848	1.65494e-11	1.21605e-10
	LDB2	2.23406	2.11446e-07	9.98386e-07			ZSCAN31	-1.84818	1.66141e-11	1.2202e-10
	PCED1B	1.7866	2.14074e-07	1.00973e-06			N6AMT1	-1.04325	1.79126e-11	1.30909e-10
	RNF122	1.06451	3.37723e-07	1.55533e-06			TRMT61A	-1.22661	1.88654e-11	1.37399e-10
	CLIC5	1.64155	4.06505e-07	1.85084e-06			NMI	-1.66781	4.31064e-11	3.05116e-10
	AL034430.1	1.8208	4.08834e-07	1.85974e-06			MCOLN1	-1.07354	4.4841e-11	3.16639e-10
	SAPCD1	2.39331	5.5879e-07	2.49372e-06			BBS1	-1.09456	4.71078e-11	3.3233e-10
	SPRY1	1.02705	6.26412e-07	2.7763e-06			ZNF780B	-1.15304	8.07709e-11	5.56068e-10
	CORIN	1.34303	7.02356e-07	3.09533e-06			SLC4A3	-1.09727	8.52717e-11	5.85696e-10
	SNAI2	1.7507	9.62027e-07	4.17193e-06			HTR1D	-1.15024	1.38904e-10	9.31654e-10
	FBN1	1.1565	1.07476e-06	4.63607e-06			ADAT3	-1.72379	2.20467e-10	1.44924e-09
	FHIT	1.11576	1.08699e-06	4.68609e-06			MLKL	-1.48355	2.4267e-10	1.58956e-09
	PRPH	1.06817	1.35583e-06	5.76472e-06			SMYD4	-1.00333	2.69541e-10	1.75166e-09
	IL31RA	1.48043	1.55089e-06	6.55089e-06			SETMAR	-1.31883	2.93171e-10	1.89858e-09
	MEX3B	1.04	1.57133e-06	6.62968e-06			ZNF747	-2.21205	3.1016e-10	2.00423e-09
	IQCD	1.19774	1.69513e-06	7.09554e-06			EME2	-1.16121	3.37811e-10	2.17438e-09
	NT5M	1.09058	1.83572e-06	7.64738e-06			BTN2A1	-1.1455	3.93213e-10	2.5168e-09
	COX6B2	1.61254	1.87551e-06	7.80658e-06			PELI3	-1.18491	4.22502e-10	2.69266e-09
	MARCHF3	1.08549	2.79429e-06	1.13259e-05			ZBTB45	-1.57804	4.35812e-10	2.77629e-09
	TCTEX1D4	2.15466	3.09198e-06	1.24442e-05			AP4S1	-1.68497	4.86053e-10	3.08575e-09
	NR4A3	1.43463	3.22474e-06	1.29574e-05			RNASEH2C	-1.15848	5.75307e-10	3.61528e-09
	TMEM229B	1.17998	3.35293e-06	1.34362e-05			TMCO4	-1.04242	5.98023e-10	3.75167e-09
	RAPGEF4	2.12262	3.62537e-06	1.44771e-05			TNFSF18	-1.53454	6.50577e-10	4.07276e-09
	ANKRD20A4P	1.23961	3.74536e-06	1.49241e-05			ZNF124	-1.3352	6.65262e-10	4.15862e-09
	GNRH1	1.11839	4.36283e-06	1.72365e-05			PCBD2	-1.09509	7.5512e-10	4.68377e-09
	HERC3	1.47393	5.2858e-06	2.06466e-05			BEST1	-1.23773	8.08266e-10	5.00087e-09
	RBM46	2.01436	1.05823e-05	3.9535e-05			TLR3	-1.54038	8.62846e-10	5.31862e-09
	LEMD1	1.15302	1.16612e-05	4.33477e-05			PRKAR1B	-1.42619	9.29052e-10	5.71247e-09
	CYP4F12	1.17889	1.26018e-05	4.67039e-05			DGKG	-1.21266	1.10784e-09	6.76418e-09
	AP003071.5	1.11206	1.44749e-05	5.32469e-05			ZNF620	-1.06102	1.23142e-09	7.47257e-09
	AK7	1.0131	1.51176e-05	5.54597e-05			CDRT1	-1.48278	2.10085e-09	1.25182e-08
	BDKRB2	1.26559	1.56294e-05	5.71961e-05			PLEKHG4	-1.33997	2.53274e-09	1.49121e-08
	IL15	1.00543	1.94013e-05	7.01348e-05			PROB1	-1.79442	2.91965e-09	1.7075e-08
	CXCR4	1.228	2.35454e-05	8.41726e-05			TRIM68	-1.05638	3.69489e-09	2.13731e-08
	FPGT-TNNI3K	2.11548	2.6365e-05	9.3509e-05			PGBD2	-1.30685	3.75766e-09	2.17277e-08
	ADRB2	1.99417	5.23669e-05	0.000176896			RAB36	-1.21355	4.56815e-09	2.61897e-08
	TMEM132B	1.09558	6.36499e-05	0.000211793			MTHFS	-1.24942	4.95517e-09	2.8321e-08
	AC073610.1	2.25315	6.86488e-05	0.000226787			ZNF649	-1.24679	5.241e-09	2.98741e-08
	AL096711.2	1.58496	7.07704e-05	0.000233381			RCBTB2	-1.83544	6.85858e-09	3.86785e-08
	TWIST1	1.14416	7.69843e-05	0.000251913			LETM2	-1.02915	9.87698e-09	5.4949e-08
	HEY1	1.76022	7.9596e-05	0.000259715			AP5Z1	-1.53035	1.06636e-08	5.91259e-08
	ASIC3	1.33758	9.21642e-05	0.000297519			CCDC142	-1.37959	1.20528e-08	6.63573e-08
	GCNT4	1.79256	9.3717e-05	0.000302269			ZBED2	-1.10278	1.30938e-08	7.17693e-08
	KCTD16	1.32193	0.000166454	0.000514833			SOX18	-1.71842	1.38824e-08	7.59517e-08
	SPRR2D	9.25267	0.000178205	0.000548547			SEC14L4	-1.03724	1.55209e-08	8.44179e-08
	MCTP1	1.45066	0.000194159	0.000594452			ZNF239	-1.61298	1.55935e-08	8.47817e-08
	ENPP2	1.17389	0.000224593	0.000682423			CYP1B1	-1.47805	1.72095e-08	9.30227e-08
	KLHL41	1.87732	0.000228348	0.000693265			LBHD1	-1.19917	3.87454e-08	2.00452e-07
	FBXO32	1.04564	0.000230041	0.000697977			EXOG	-1.18647	4.17226e-08	2.15031e-07
	MMP28	1.44019	0.000246424	0.000742675			SPHK2	-1.30843	5.29426e-08	2.70509e-07
	CCL26	1.79112	0.000251348	0.000756747			SLC35E3	-1.00155	6.39217e-08	3.24151e-07
	TMEM178A	2.29956	0.000304598	0.000905135			ZNF596	-1.32588	9.64716e-08	4.79226e-07
	RHBDL1	1.78943	0.000320724	0.000949065			METTL7A	-2.10878	1.21986e-07	5.9698e-07
	KLK5	1.46921	0.000323405	0.000956052			SAXO2	-1.6269	1.32388e-07	6.45122e-07
	CNGA1	1.51457	0.000323669	0.000956634			GJD3	-1.50457	1.75164e-07	8.36269e-07
	ST3GAL3	1.02685	0.000326494	0.000964407			DNAJC30	-1.21441	2.29455e-07	1.07789e-06
	FRZB	1.31637	0.000344436	0.00101337			TGFB1I1	-1.1534	2.31695e-07	1.08728e-06
	BTBD19	1.5559	0.000381504	0.00111185			BSCL2	-1.14394	2.35009e-07	1.10178e-06
	STRC	1.52793	0.000383599	0.00111769			ZC3HAV1L	-1.52219	2.66178e-07	1.24046e-06
	AC007325.4	1.38038	0.000389981	0.00113478			CYB561D1	-1.14946	3.05458e-07	1.41552e-06
	B3GALT1	1.47175	0.000409879	0.00118871			ZNF619	-1.10316	4.06342e-07	1.85067e-06
	TNFRSF9	1.9386	0.000424513	0.00122787			SLC9A2	-1.19265	4.55502e-07	2.06066e-06
	GBP2	1.47603	0.000443628	0.00127859			GPER1	-2.59368	4.57026e-07	2.06692e-06
	HS6ST3	1.38702	0.000459382	0.0013199			SLC6A9	-1.36522	5.39458e-07	2.41398e-06
	ATG9B	1.20436	0.000483066	0.0013826			SFXN5	-1.16456	5.41338e-07	2.42166e-06
	AL512785.2	1.14449	0.000498566	0.00142394			ZNF79	-1.10215	6.93729e-07	3.06095e-06
	PRTN3	1.34814	0.000499153	0.00142534			LRRN2	-1.11898	7.62536e-07	3.34862e-06
	DNAI1	2.12102	0.000551822	0.00156281			TIRAP	-1.08639	7.89094e-07	3.45502e-06
	LBH	1.31703	0.0006105	0.00171557			ZNF804A	-2.44846	1.15465e-06	4.9519e-06
	NPHP3-ACAD11	1.11548	0.000704375	0.00196081			SLC2A6	-1.20667	1.189e-06	5.0933e-06
	CYP11A1	3.03103	0.000713237	0.00198213			MUC20	-1.2331	1.31314e-06	5.59443e-06
	UNC79	2.53605	0.000731038	0.00202667			C17orf97	-1.8008	1.38149e-06	5.86707e-06
	LCP1	1.63604	0.000763065	0.0021068			EFCAB2	-1.51793	1.64812e-06	6.9286e-06
	DHRS9	2.33039	0.000810986	0.00222833			EPHX4	-1.43144	1.72229e-06	7.19706e-06
	LRRC15	1.40054	0.0008584	0.00234775			SAMD13	-1.11635	1.74043e-06	7.26673e-06
	HEY2	2.05445	0.000872385	0.00238117			ARSD	-1.19153	1.99769e-06	8.27334e-06
	CFAP53	1.08634	0.000908219	0.0024699			SLC10A4	-1.06919	2.16387e-06	8.92174e-06
	KALRN	1.01369	0.00097398	0.00263618			GPR15	-1.87763	2.34099e-06	9.60669e-06
	ANKRD1	1.56242	0.000977638	0.00264559			ZNF789	-1.13327	2.39757e-06	9.81984e-06
	CYP4F2	1.33092	0.000981554	0.00265571			ZNF219	-1.00613	3.381e-06	1.35413e-05
	COL15A1	2.07529	0.0010491	0.00282559			AL354822.1	-1.01773	3.42889e-06	1.37257e-05
	AL445524.2	1.22764	0.00114482	0.00305897			ERV3-1	-1.2578	3.55268e-06	1.41983e-05
	SIRT4	1.38535	0.00134837	0.00356308			ZNF425	-1.54362	7.02176e-06	2.68965e-05
	TMEM269	1.09265	0.00143723	0.00377477			PRR22	-1.87752	7.53123e-06	2.87364e-05
	FBLN2	1.91938	0.0014626	0.00383257			NEK8	-1.13171	8.01736e-06	3.05133e-05
	DPF3	1.4039	0.001538	0.00400781			FDX2	-1.13809	8.03434e-06	3.05622e-05
	TMEM225B	1.20732	0.00159477	0.00414483			HOXA5	-1.05596	9.85268e-06	3.69395e-05
	UCN	1.78269	0.00161914	0.0042045			ZNF691	-1.06765	1.06765e-05	3.98469e-05
	DNAH5	1.20645	0.00173564	0.00447803			TP53I3	-1.04869	1.14897e-05	4.2753e-05
	AC011498.4	1.34514	0.0017432	0.00449676			SLC16A13	-1.25915	1.24155e-05	4.60362e-05
	AL358113.1	1.68164	0.00189799	0.00486981			YY2	-1.24075	1.67175e-05	6.09525e-05
	RNF112	1.24393	0.00198151	0.00506224			MDH1B	-1.32753	1.71314e-05	6.23276e-05
	AC006030.1	5.73697	0.00214155	0.00543434			ZNF490	-1.30295	2.34542e-05	8.39071e-05
	AP000311.1	2.20457	0.00251646	0.00628847			TEX14	-1.33524	2.52711e-05	8.99304e-05
	RGS4	1.35819	0.00252206	0.00630113			CCDC102A	-1.42063	2.88545e-05	0.00010149
	ACTBL2	2.52356	0.00275241	0.00682379			NPIPA7	-1.79427	2.91435e-05	0.000102409
	AC104452.1	1.53785	0.00283399	0.00700615			HOXC6	-1.25342	3.40119e-05	0.000118229
	RBM44	1.19265	0.00286047	0.00706572			ZBTB12	-1.20581	4.07153e-05	0.000139763
	MYOM1	1.14684	0.00294255	0.00725278			GPR75	-1.65977	4.37162e-05	0.000149374
	PDZD2	1.16993	0.0031121	0.00763014			CNTF	-1.72247	4.95549e-05	0.000168086
	KIAA0408	1.63113	0.00321584	0.00785724			KIAA0825	-2.0072	6.34801e-05	0.000211358
	GRHL3	1.2578	0.00364734	0.00881288			SNX21	-1.11747	6.44543e-05	0.000214217
	MEIOB	1.60973	0.00389328	0.00935535			INSYN1	-2.18286	7.9048e-05	0.000258154
	LMOD1	1.29218	0.00410906	0.00981822			IKBKE	-1.06609	8.32609e-05	0.000270958
	MYCT1	6.54432	0.00411598	0.00983316			MSH3	-1.05466	9.61246e-05	0.000309295
	TNFAIP8L3	1.08694	0.00429994	0.0102217			LY6K	-1.07014	0.000100078	0.000320763
	GRIK2	1.25376	0.00442108	0.0104794			PJVK	-1.98332	0.000116274	0.000369087
	DRP2	1.11818	0.00488793	0.011485			FAAP24	-1.41687	0.000117353	0.000372036
	ANKRD20A3P	1.13465	0.00500562	0.0117319			TMPPE	-1.56585	0.00011816	0.000374434
	P3R3URF-PIK3R3	2.89947	0.00518042	0.0120958			SARM1	-1.32895	0.000141614	0.000442987
	BDKRB1	3.1964	0.00540453	0.0125716			ZNF112	-1.25716	0.000141848	0.000443627
	SGK2	1.0409	0.00548175	0.0127273			HYAL3	-1.0331	0.000172506	0.000532774
	DAPP1	2.20163	0.00551087	0.0127869			DNAJB7	-3.05063	0.000187714	0.000575551
	CDYL2	2.66297	0.00562772	0.0130397			CYB561D2	-1.09669	0.000208821	0.000636716
	IFITM10	2	0.00562905	0.0130407			TPH1	-2.28358	0.000224496	0.000682407
	FAM20A	1.54649	0.0056641	0.0131138			RIOX1	-1.08385	0.00023099	0.000700568
	TTYH1	1.75607	0.00586595	0.0135367			AJM1	-1.25014	0.000234173	0.000709643
	LRRC4B	1.07132	0.00604013	0.0139019			DUOX1	-1.0868	0.000244422	0.000737091
	CSRNP3	2.87447	0.0060472	0.0139139			ANK1	-1.23163	0.000249873	0.000752612
	ARHGAP19-SLIT1	6.82443	0.00611217	0.0140438			THAP10	-1.0692	0.000261404	0.000784634
	FMN1	1.34792	0.00620802	0.0142442			RNF223	-1.16926	0.00030449	0.000904996
	NTRK3	5.37504	0.00737932	0.0167147			ZNF852	-1.16227	0.000347747	0.0010221
	KLHL38	6.82443	0.00755593	0.0170704			AL358472.6	-1.07621	0.000350628	0.00102935
	ZNF439	4.2854	0.00804635	0.0180656			TNFRSF13C	-1.15316	0.000441897	0.0012741
	AL691442.1	1.91816	0.00841645	0.0188168			GALNT4	-1.41442	0.000447251	0.00128779
	SCEL	2.87447	0.00843511	0.0188501			KRBA2	-1.03084	0.000502557	0.00143423
	MTUS2	1.09622	0.00896103	0.0199234			ZSCAN16	-1.00868	0.000510605	0.00145552
	CD72	1.41131	0.00900892	0.0200179			NPR2	-1.45223	0.000523733	0.0014898
	TNFSF13B	1.91754	0.00910168	0.0201877			ZNF493	-1.41131	0.000559844	0.00158432
	KCNJ1	1.79256	0.00951845	0.0210085			RIMBP3	-1.48239	0.000748471	0.0020713
	LRMDA	1.5532	0.00988306	0.0217583			ACTRT3	-1.88634	0.000814203	0.00223511
	MMEL1	1.09747	0.0107968	0.0235465			HYPK	-1.1166	0.000826272	0.00226614
	APOE	1.31049	0.0109279	0.023787			IDNK	-2.28848	0.000863486	0.00235905
	FAM189A1	1.43063	0.0113109	0.0245628			EID3	-1.83378	0.000867663	0.00236915
	NTN5	1.37412	0.0115305	0.0249995			ZNF132	-1.4344	0.000904557	0.00246084
	CDH17	2.34577	0.0115715	0.0250779			TTC30A	-1.05445	0.00101249	0.00273343
	AC135050.2	1.25716	0.0116832	0.0252901			ABHD16B	-2.22973	0.00127585	0.00338349
	LAG3	1.63346	0.01222	0.0263254			ZNF572	-1.03929	0.0013886	0.00365898
	PDE4C	1.63077	0.0127236	0.0272795			FOXD4	-1.54797	0.00140654	0.00370362
	OR2A1	1.77052	0.0128907	0.027607			BEGAIN	-1.23083	0.00142887	0.00375442
	LAMA4	1.02438	0.0129067	0.0276362			TMEM121B	-1.32193	0.0015149	0.00395318
	GAL3ST4	1.18476	0.0129222	0.0276654			RIMBP3C	-5.82443	0.00152326	0.0039722
	PYY	1.67138	0.0131522	0.0281213			COMMD3-BMI1	-2.28373	0.00173262	0.00447102
	SIGLEC1	1.66742	0.0132721	0.0283471			THTPA	-1.16725	0.00175337	0.00452142
	EPX	6.1964	0.014191	0.0300953			ZNF782	-1.1452	0.00193106	0.00494698
	YPEL4	1.1836	0.014592	0.0308531			NFKBID	-1.01682	0.0019333	0.00495185
	SEC14L5	1.69188	0.0147162	0.0310847			PBLD	-2.18934	0.00200032	0.00510502
	SEMA4A	2.51457	0.014853	0.0313246			TNNI1	-1.2909	0.00203672	0.00519256
	SSTR3	4.75489	0.0157297	0.0329722			CELF6	-2.18763	0.00205001	0.00522465
	AKR1C1	1.63604	0.0158369	0.0331654			C7orf31	-1.50069	0.00208673	0.00531003
	RAB44	3.16993	0.0170808	0.0355283			EN2	-2.16993	0.002094	0.00532669
	AC068533.4	2.6893	0.0182394	0.0377057			MEIOSIN	-3.20945	0.00214352	0.00543775
	PODXL2	1.3265	0.0182715	0.0377564			AC005324.2	-2.23266	0.00226529	0.00572221
	NOS2	2	0.0189916	0.0390649			PLGLB2	-1.98706	0.00236199	0.00593819
	SLC9B1	1.2303	0.0194452	0.0398984			ZGLP1	-1.68182	0.00244715	0.0061315
	TSLP	1.55459	0.0198477	0.0406456			TOGARAM1	-1.5541	0.00246077	0.00616164
	AF241726.1	7.64386	0.0201755	0.0412146			NME5	-1.1375	0.00261792	0.00652087
	CCDC28B	1.04054	0.020195	0.0412488			NYNRIN	-1.79141	0.00269767	0.00670488
	PLCXD3	2.90689	0.0211062	0.0429388			PIH1D2	-1.21345	0.00270063	0.00670999
	IL1A	1.65821	0.0217722	0.0441844			ZNF573	-1.50734	0.00297499	0.0073291
	CNTFR	7.05889	0.022078	0.0447378			LCT	-4.52356	0.00307329	0.00754247
	C2	1.08489	0.0221737	0.044901			NUTM2B	-1.47732	0.00324633	0.00792651
	HMCN2	2.11548	0.0231772	0.0467164			C16orf71	-5.34873	0.0032585	0.00795362
	STC1	1.22239	0.0235016	0.047338			ADHFE1	-1.4357	0.00328181	0.00800521
	PLIN1	2.61891	0.0236151	0.0475279			BAAT	-2.86507	0.00361977	0.00875339
	AL049629.2	1.9249	0.023834	0.0479361			KISS1R	-1.08578	0.00365864	0.00883443
	IGFL2	2.0282	0.024102	0.0484161			OSCP1	-1.07667	0.00368564	0.0088895
	AC093525.2	1.00757	0.0246303	0.0493638			H2AC17	-4.15785	0.00397028	0.00952495
							RDH12	-3.71882	0.00407667	0.00975025
							QRICH2	-1.40896	0.00407768	0.0097511
							DDTL	-1.05524	0.00433772	0.0103032
							H3C6	-1.77544	0.00438582	0.0104008
							TTC22	-1.1587	0.0045406	0.0107456
							SLC25A45	-1.65313	0.00459629	0.0108635
							AC007906.2	-1.86102	0.00478242	0.0112568
							PRR19	-1.46566	0.00495438	0.0116229
							WTIP	-1.10978	0.00496729	0.0116495
							LIN28B	-3.08746	0.00504725	0.0118167
							GNG2	-1.26935	0.00507861	0.0118789
							FSIP1	-1.52466	0.00529939	0.0123619
							SPOCK2	-2.02106	0.00533664	0.0124468
							NEB	-1.03847	0.00541502	0.012594
							LOXL3	-1.27009	0.00542707	0.0126161
							C17orf100	-1.15301	0.00543623	0.0126355
							ASB16	-1.64046	0.00547541	0.0127146
							COL5A1	-3.87447	0.00557202	0.0129227
							AHSG	-2.67611	0.00574043	0.0132741
							AL662899.2	-1.06711	0.00608837	0.0140021
							C9orf43	-1.67807	0.00628087	0.014398
							H2AC11	-1.63048	0.00643733	0.0147316
							UCP3	-2.16665	0.00679422	0.0155007
							ANGPT2	-1.76818	0.00688347	0.0156849
							GNAT2	-2.27854	0.00708109	0.0161006
							H3C4	-7.32193	0.00708505	0.0161047
							SIX3	-1.06212	0.00718205	0.0163151
							HOXC8	-1.90689	0.00739649	0.0167459
							DOK3	-1.15433	0.00762175	0.0172002
							IFIT3	-1.25154	0.00762264	0.0172002
							FOXL2NB	-1.61005	0.00839147	0.0187724
							SLC47A1	-6.69116	0.00852196	0.0190356
							LEKR1	-1.61073	0.00855542	0.0191046
							MYLK2	-1.4926	0.00863904	0.019271
							QRFP	-2.38606	0.00877303	0.0195435
							GPM6B	-1.22651	0.00893401	0.0198693
							THBS2	-2.66297	0.00982882	0.0216517
							SLC16A2	-2.20645	0.00997116	0.0219327
							CACNA2D4	-2.39855	0.0103463	0.0226404
							KRT6A	-3.70044	0.0103643	0.0226765
							SGIP1	-1.078	0.0105857	0.0231268
							RNF224	-4.29768	0.0106471	0.0232508
							FAM186A	-4.90689	0.0107081	0.0233736
							HACD4	-2.05063	0.0109106	0.0237562
							GPR183	-3.16993	0.0114478	0.0248384
							HRG	-2.73039	0.0115745	0.0250803
							FSTL5	-2.152	0.0123359	0.0265366
							RPE65	-4.08746	0.0127077	0.0272494
							CCDC87	-2	0.013162	0.0281382
							AC069368.1	-4.36923	0.0132403	0.0282892
							AC093668.1	-4.52356	0.0135995	0.0289734
							ARL2-SNX15	-2.69032	0.0137636	0.0292767
							LIPT2	-1.02783	0.0138851	0.0295225
							TBX5	-5.06609	0.0140583	0.0298437
							AL445423.3	-1.08213	0.0143535	0.0304094
							IGFBP5	-1.61143	0.0147187	0.0310856
							ACTR3C	-1.96272	0.0148999	0.0314146
							KIF7	-1.44931	0.0150494	0.031675
							TMED6	-1.97446	0.0154009	0.0323423
							CD160	-1.06333	0.0157711	0.0330449
							AL139011.2	-1.04439	0.0158172	0.0331322
							AL035078.4	-3.5249	0.0165839	0.0346115
							TM4SF18	-1.46678	0.0167781	0.0349673
							H2AC14	-2.5521	0.0169089	0.0352201
							MYLK4	-2.43296	0.0175554	0.0364389
							PYCARD	-2.06413	0.0177822	0.036853
							OR2L2	-1.66297	0.0180411	0.0373218
							FOXA2	-1.51658	0.0182284	0.0376883
							STXBP5L	-1.06413	0.0186812	0.038544
							ADGRL2	-2.53605	0.0188285	0.0388154
							ADPRH	-1.03847	0.0192778	0.0396152
							PTGES3L-AARSD1	-1.20493	0.0199064	0.0407433
							FOXN4	-1.51937	0.0218698	0.0443521
							ALB	-1.67094	0.0220479	0.0446888
							ITFG2	-1.05317	0.0223392	0.045193
							AP001931.2	-1.1554	0.0226493	0.0457517
							AC018523.2	-1.69131	0.0244337	0.0489895
							TSACC	-1.52098	0.0248405	0.0496911

## Sheet: 116-control-vs-116-PTX-ZsGreen+
116-control-vs-116-PTX-ZsGreen+.up	Symbol	log2(fc)	PValue	FDR		116-control-vs-116-PTX-ZsGreen+.down	Symbol	log2(fc)	PValue	FDR
	GPRC5A	1.21641	0	0			EGR1	-2.11329	0	0
	BIRC3	4.08443	0	0			MAT2A	-1.70068	0	0
	HSPA5	1.58676	0	0			FOS	-1.84141	6.97863e-298	3.75925e-295
	SLC2A3	2.92859	0	0			SEMA3A	-2.21467	3.51295e-227	1.24497e-224
	NDRG1	2.46878	0	0			FOSB	-1.84624	5.00313e-171	1.32112e-168
	SERPINE1	2.54736	0	0			PRKACB	-1.11956	7.28944e-104	1.03334e-101
	P4HA1	2.1864	0	0			PDLIM5	-1.07559	1.04116e-101	1.43074e-99
	SDC4	1.85314	0	0			BMP4	-1.17565	6.97057e-93	8.53388e-91
	NR1D1	2.03334	0	0			FUS	-1.14218	1.01183e-82	1.08146e-80
	SAT1	2.44145	0	0			PPP1R10	-1.22466	2.92495e-81	3.07737e-79
	BHLHE40	3.28427	0	0			ID2	-1.1329	3.38015e-76	3.25146e-74
	HILPDA	3.78861	0	0			ABCC2	-1.00354	4.90568e-72	4.55619e-70
	DUSP5	1.81354	0	0			PCDH7	-1.27106	6.67461e-67	5.65327e-65
	ADM	2.64897	0	0			BDNF	-1.49763	1.61237e-66	1.34036e-64
	ALDOA	1.09072	0	0			FOXC1	-1.10093	1.2498e-58	9.50907e-57
	HK2	2.63623	0	0			NRIP1	-1.26956	2.71517e-56	1.93467e-54
	ANGPTL4	4.22734	0	0			ETV1	-1.51462	1.34335e-53	8.82479e-52
	DDIT4	2.38619	0	0			DGCR8	-1.20969	1.47411e-52	9.45326e-51
	PER1	2.66129	0	0			CHAMP1	-1.0681	5.6272e-49	3.22474e-47
	ACTG1	1.11877	0	0			RPRD2	-1.20844	5.30077e-48	2.91369e-46
	EIF4A2	1.28769	5.43075e-308	3.04733e-305			NECTIN3	-1.09957	1.69487e-46	9.05745e-45
	SLC20A1	1.21088	2.19608e-276	1.05624e-273			BRCA2	-1.29331	1.20853e-45	6.25974e-44
	EPHA2	1.0196	2.55218e-273	1.18518e-270			FAM111A	-1.23356	2.08762e-44	1.04903e-42
	PLK3	1.97712	8.94355e-260	4.01476e-257			PCF11	-1.33412	2.80721e-43	1.36974e-41
	ELF3	1.77468	8.58191e-258	3.72815e-255			PURB	-1.00707	1.79744e-40	7.7833e-39
	KDM3A	1.61658	2.1446e-256	9.0254e-254			NCOA5	-1.24691	2.71486e-40	1.16437e-38
	EMP1	1.10885	4.14007e-250	1.68953e-247			FAM111B	-1.37028	3.61316e-39	1.4745e-37
	ANKRD37	4.99893	1.99066e-242	7.65948e-240			PBX1	-1.32706	2.59296e-38	1.02704e-36
	SEMA7A	1.75787	8.76518e-235	3.27891e-232			ZNF107	-1.60437	1.27596e-37	4.89555e-36
	GEM	2.02147	2.11108e-227	7.68376e-225			PDE4B	-1.01405	1.99784e-37	7.57884e-36
	TNFRSF6B	1.8036	8.26567e-197	2.64593e-194			POP1	-1.10671	4.91487e-37	1.82338e-35
	GADD45B	2.12771	1.62353e-196	4.96911e-194			PLAGL2	-1.04115	2.71525e-35	9.47314e-34
	CLDN4	1.33352	2.75471e-196	8.24392e-194			ZNF629	-1.14392	4.97468e-35	1.72665e-33
	ETS1	1.60424	1.38132e-189	4.04396e-187			MKX	-1.95945	3.49508e-31	1.06249e-29
	NT5E	1.12001	1.98337e-188	5.5646e-186			EGR3	-2.22484	3.23156e-30	9.48137e-29
	MYEOV	1.2751	3.53474e-179	9.71477e-177			ZC3H4	-1.15922	4.26375e-30	1.24826e-28
	GADD45A	1.45286	5.34571e-172	1.43981e-169			ZFHX4	-1.07843	3.96547e-28	1.05331e-26
	NR1D2	1.1257	4.0551e-164	1.0113e-161			CBX2	-1.03493	4.12857e-28	1.09448e-26
	INSIG1	1.20475	1.37765e-163	3.31301e-161			GEN1	-1.06702	1.09201e-27	2.85003e-26
	BNIP3L	1.02292	5.28754e-160	1.24925e-157			KLF2	-1.07995	9.67814e-26	2.31914e-24
	ALDOC	1.53784	1.96944e-157	4.49532e-155			PHF23	-1.03908	7.43384e-25	1.70839e-23
	LAMB3	1.28285	1.21792e-151	2.73363e-149			EGR2	-2.26277	7.64637e-24	1.65287e-22
	ATF3	1.48814	5.59935e-151	1.23617e-148			CHAC1	-1.30574	5.20035e-22	1.0299e-20
	ENO2	1.14539	2.48194e-139	5.391e-137			PALB2	-1.05591	5.77885e-22	1.14279e-20
	PIM1	1.75936	1.63976e-137	3.50518e-135			SETD1B	-1.09418	1.71931e-21	3.3315e-20
	SEMA4B	1.62475	1.85365e-127	3.4671e-125			HOXA7	-1.23968	3.67644e-21	6.96352e-20
	FEM1C	1.08477	3.00466e-127	5.54297e-125			DUSP2	-1.57347	1.67608e-20	3.03793e-19
	RIOK3	1.19231	2.26948e-121	4.02146e-119			ZNF778	-1.04717	8.44251e-20	1.4595e-18
	IRS2	1.47774	1.46254e-119	2.52513e-117			ARPIN	-1.05221	8.81848e-20	1.52254e-18
	ARRDC3	1.3781	2.55907e-115	4.30787e-113			CCDC18	-1.09218	3.97137e-19	6.57841e-18
	MXI1	1.11959	1.48123e-110	2.43265e-108			CSRNP2	-1.00813	4.29941e-19	7.08693e-18
	PLAU	1.26947	1.51234e-110	2.45382e-108			PKD2	-1.14948	9.6223e-19	1.5519e-17
	DDIT3	1.72572	1.66511e-110	2.66954e-108			HYLS1	-1.17517	3.17093e-18	4.91969e-17
	TMEM158	2.30316	2.42545e-110	3.84278e-108			ZNF180	-1.07619	3.59315e-17	5.21995e-16
	HERPUD1	1.14413	4.11232e-110	6.4396e-108			CCDC97	-1.06108	7.11006e-17	1.01217e-15
	BNIP3	1.18949	2.68198e-109	4.15152e-107			TCTA	-1.25664	2.5109e-16	3.43293e-15
	CPA4	1.04198	7.01717e-108	1.07387e-105			ZBED3	-1.16612	2.94517e-16	4.00228e-15
	VGF	1.56275	6.16938e-107	9.23145e-105			CEMIP	-1.15487	7.15526e-16	9.47491e-15
	CXCL8	3.14192	2.43206e-105	3.52177e-103			HOMEZ	-1.28577	3.32494e-15	4.11175e-14
	SEMA3C	1.21388	7.80129e-103	1.09438e-100			ZNF551	-1.31708	1.4634e-14	1.71222e-13
	BTG1	1.14571	1.93958e-102	2.69282e-100			EPN3	-1.33112	2.06958e-14	2.39031e-13
	MXD1	1.99697	3.41603e-101	4.64684e-99			CNTNAP2	-1.66558	2.14289e-14	2.47286e-13
	PDGFA	1.98521	4.92117e-101	6.62734e-99			C12orf4	-1.11956	2.27069e-14	2.61362e-13
	NFIL3	1.14325	1.23321e-99	1.61239e-97			ZNF587B	-1.10728	2.74471e-14	3.13778e-13
	MSMO1	1.03407	1.8249e-97	2.34057e-95			ARMC4	-1.64657	1.97048e-12	1.95697e-11
	IRF2BP2	1.12573	3.35957e-94	4.1892e-92			MOCS3	-1.06826	2.52167e-12	2.47698e-11
	MKNK2	1.05032	4.29966e-89	5.03508e-87			MAP1A	-1.16474	2.68893e-12	2.62976e-11
	ANKRD10	1.06782	8.70482e-88	1.01058e-85			ZNF189	-1.03357	9.77691e-12	9.09293e-11
	TENT5B	1.79427	9.87376e-81	1.03077e-78			ZNF620	-1.15604	3.01442e-11	2.66548e-10
	INSIG2	2.18348	3.03246e-77	3.04762e-75			PARS2	-1.1706	4.45556e-11	3.87534e-10
	TNFAIP3	2.00048	1.25312e-73	1.18012e-71			ELAC1	-1.27785	6.32463e-11	5.38734e-10
	FGD6	1.1923	1.45526e-71	1.34233e-69			CEP162	-1.06875	1.28856e-10	1.0517e-09
	KLF4	1.08878	1.62715e-69	1.43221e-67			KRT23	-1.01196	1.33038e-10	1.0819e-09
	OPTN	1.27173	1.70467e-67	1.46222e-65			TOE1	-1.0216	1.9774e-10	1.56829e-09
	C11orf68	1.23353	2.26389e-67	1.9296e-65			MEX3A	-1.134	5.87047e-10	4.43895e-09
	ELL2	1.03151	7.82334e-67	6.58481e-65			MLYCD	-1.02801	8.41805e-10	6.25985e-09
	PFKFB4	1.34002	1.51909e-66	1.27065e-64			AC118553.2	-1.95123	9.29136e-10	6.86755e-09
	FOXD1	1.3971	4.08706e-65	3.37671e-63			SLC29A3	-1.22499	9.36634e-10	6.91816e-09
	KRT15	1.28532	5.51975e-60	4.22355e-58			B3GNT10	-1.34741	9.37011e-10	6.91816e-09
	CDKN1C	2.03212	2.82454e-58	2.12503e-56			FAM124A	-1.08072	1.15271e-09	8.43214e-09
	PDK1	1.05539	3.62807e-58	2.6699e-56			SETMAR	-1.38006	1.27396e-09	9.24873e-09
	FAM110C	1.05143	4.64508e-57	3.34521e-55			HTR1D	-1.03531	1.44539e-09	1.04315e-08
	KRTAP2-3	1.69083	7.17467e-54	4.75967e-52			C21orf58	-1.77572	1.55015e-09	1.11338e-08
	BTBD11	1.53022	1.05069e-50	6.37373e-49			SLC35E3	-1.02653	1.712e-09	1.22181e-08
	DBP	1.85762	3.01169e-50	1.8026e-48			DDX28	-1.05433	1.93134e-09	1.36819e-08
	PNPLA8	1.00141	4.09129e-50	2.43794e-48			PEX12	-1.1637	2.57869e-09	1.80121e-08
	PLAUR	1.1049	9.488e-49	5.32395e-47			C19orf54	-1.00792	3.1375e-09	2.16903e-08
	CCNG2	1.05854	3.29538e-48	1.82629e-46			C11orf95	-1.0105	4.02436e-09	2.73994e-08
	TMED7-TICAM2	1.31256	3.62438e-46	1.90662e-44			GPANK1	-1.0243	8.22249e-09	5.40495e-08
	AVPI1	1.3341	1.41855e-45	7.31939e-44			ZBTB45	-1.16624	1.05828e-08	6.89163e-08
	SGK1	1.669	3.00766e-43	1.46224e-41			FBF1	-1.0574	1.10553e-08	7.18541e-08
	GLRX	1.19263	6.32845e-43	3.02217e-41			GALNT4	-1.19979	2.38324e-08	1.48451e-07
	AMN1	1.04749	3.78693e-42	1.74653e-40			PCBD2	-1.05565	2.43769e-08	1.51702e-07
	RGS2	1.22442	6.94134e-40	2.91212e-38			BCDIN3D	-1.03775	2.70754e-08	1.67029e-07
	SLC1A3	1.22853	4.88885e-37	1.81873e-35			LCMT2	-1.06071	2.80865e-08	1.73029e-07
	H1-2	1.43473	3.12517e-35	1.08751e-33			KRBA2	-1.28322	2.95636e-08	1.81382e-07
	CD68	1.13325	7.95076e-35	2.74546e-33			ZNF786	-1.12523	3.02525e-08	1.85355e-07
	KLF9	1.2122	7.99157e-34	2.65734e-32			RAB36	-1.12163	3.25195e-08	1.98612e-07
	NAV3	1.20085	1.75606e-33	5.75398e-32			AC022150.4	-1.02091	3.92334e-08	2.36931e-07
	RELB	1.33288	3.85749e-32	1.21946e-30			ZNF75A	-1.02002	4.98903e-08	2.97816e-07
	MT1X	1.34185	5.64802e-31	1.70925e-29			AL035078.4	-12.4014	5.68142e-08	3.37056e-07
	AGPAT4	1.72617	2.03487e-30	6.02277e-29			ZNF70	-1.02207	6.98565e-08	4.09916e-07
	HES1	1.06755	1.64555e-29	4.70502e-28			PLPPR4	-1.86755	6.99098e-08	4.1005e-07
	GLIS3	1.03133	1.70507e-28	4.64822e-27			TTC22	-1.94111	1.27646e-07	7.22271e-07
	COL13A1	1.12908	4.8488e-25	1.13563e-23			IGSF9	-1.24434	1.30891e-07	7.39393e-07
	ICAM1	1.79941	1.40244e-24	3.17422e-23			PGBD2	-1.18426	1.53419e-07	8.56943e-07
	RAB3A	1.34356	3.51755e-24	7.753e-23			SAMD13	-1.17233	1.73428e-07	9.60736e-07
	SYNE3	1.14076	4.21188e-24	9.25308e-23			ZNF273	-1.07708	1.84984e-07	1.01972e-06
	IL1RAP	1.4469	4.42482e-24	9.70505e-23			ZNF319	-1.33783	2.40549e-07	1.30835e-06
	CALB2	1.03945	2.48046e-23	5.20318e-22			HCN4	-1.11417	3.72101e-07	1.97209e-06
	CACNB4	1.16523	6.75413e-23	1.39506e-21			URGCP	-1.06188	4.4606e-07	2.33104e-06
	RNF128	1.00466	2.19349e-22	4.42211e-21			RIOX1	-1.52323	4.63402e-07	2.41698e-06
	ICAM5	1.01354	4.75616e-22	9.44708e-21			ZNF708	-1.09344	5.13576e-07	2.65808e-06
	GAB2	1.23483	2.5971e-18	4.05274e-17			METTL7A	-1.89885	5.38021e-07	2.77288e-06
	TNFRSF9	4.3762	3.62124e-18	5.59257e-17			LFNG	-1.06641	6.77554e-07	3.43289e-06
	BBC3	1.17314	4.2461e-18	6.52766e-17			HYPK	-1.17898	7.2954e-07	3.67829e-06
	LIPG	1.38346	4.81193e-17	6.94559e-16			SPHK2	-1.08102	1.44614e-06	6.99538e-06
	CNTN1	1.01128	3.22793e-16	4.3689e-15			ZNF552	-1.10374	1.5904e-06	7.64105e-06
	CA8	1.26501	1.38023e-15	1.7652e-14			ZNHIT2	-1.12111	2.09997e-06	9.92292e-06
	HDAC9	1.17693	5.19212e-15	6.32208e-14			ZNF675	-1.18429	2.20248e-06	1.03492e-05
	DCLK1	2.5115	6.47431e-15	7.81969e-14			GPR19	-1.84961	2.2164e-06	1.04074e-05
	CXCR4	1.93689	7.43289e-15	8.92941e-14			LONRF2	-1.39046	2.38707e-06	1.11466e-05
	NDUFA9	1.04517	3.13924e-14	3.57063e-13			TIGD5	-1.01981	3.12584e-06	1.4328e-05
	RNASE4	1.03481	5.39416e-14	6.03348e-13			ZNF594	-1.07625	3.92204e-06	1.7659e-05
	UPP1	1.08104	6.06695e-14	6.74679e-13			ZNF619	-1.24612	5.39035e-06	2.38084e-05
	PMEPA1	2.28278	9.1726e-14	1.00839e-12			PCDH19	-1.38247	5.83004e-06	2.56193e-05
	TRHDE	1.03059	1.14593e-13	1.25059e-12			ZNF79	-1.01986	7.15316e-06	3.0935e-05
	HYAL1	1.07039	2.15397e-13	2.30219e-12			ZNF117	-1.01967	1.05004e-05	4.43011e-05
	DEPP1	1.14018	2.35742e-13	2.50571e-12			MROH7-TTC4	-6.94642	1.46592e-05	6.03719e-05
	LVRN	1.95061	1.28755e-12	1.29592e-11			TIGD6	-1.0665	1.77278e-05	7.1823e-05
	GKAP1	1.01492	4.00417e-12	3.87386e-11			FIZ1	-1.00916	2.69191e-05	0.000105048
	SPRY1	1.31501	9.14572e-12	8.52947e-11			MDH1B	-1.29424	3.10466e-05	0.000120041
	HERC3	2.1247	1.18872e-11	1.09198e-10			SLC16A13	-1.22694	3.37686e-05	0.00012982
	WNT7A	2.23786	3.51585e-11	3.0906e-10			ADAT3	-1.1157	3.71159e-05	0.000141879
	GCSAM	1.34855	4.51011e-11	3.91856e-10			ZNF613	-1.2862	3.7785e-05	0.000144028
	NRG1	1.98669	1.51698e-10	1.2203e-09			ZNF169	-1.16757	3.96843e-05	0.000150628
	TM4SF18	1.60052	3.34866e-10	2.58432e-09			PRIMA1	-1.06726	5.52385e-05	0.000204987
	EDA	1.08238	3.39436e-10	2.61659e-09			PRR22	-1.61262	7.74931e-05	0.000280538
	RAET1L	1.34687	4.34061e-10	3.31942e-09			TPH1	-1.70652	7.79707e-05	0.000282191
	TMEM265	10.184	7.26935e-10	5.43868e-09			TLR3	-1.00619	8.88129e-05	0.000317843
	KBTBD11-OT1	1.3084	1.08865e-09	7.99391e-09			ZFHX2	-1.9542	9.7731e-05	0.000347176
	SPNS2	1.29855	2.04174e-09	1.44336e-08			ZNF493	-1.5518	0.000110212	0.000387932
	H2AC6	1.06382	4.92862e-09	3.31869e-08			ZNF596	-1.04402	0.000122403	0.000426825
	TMEM40	1.03847	6.0142e-09	4.01155e-08			RTN1	-1.48904	0.000147494	0.000507099
	NR4A3	1.76818	6.49056e-09	4.31647e-08			FAAP24	-1.29073	0.00014851	0.000509679
	TMCC2	1.00993	1e-08	6.53738e-08			ZNF425	-1.19745	0.000188841	0.000633721
	TCN1	1.54157	1.57984e-08	1.00642e-07			GATM	-1.1412	0.000194472	0.000650511
	GLIPR1	1.2134	4.12334e-08	2.4823e-07			TEX14	-1.26987	0.000195701	0.00065381
	PLD1	1.89103	6.09109e-08	3.60091e-07			GPR15	-1.39468	0.000200294	0.000667003
	FRZB	1.71741	1.00696e-07	5.78776e-07			C17orf97	-1.34345	0.00021335	0.000707157
	KCND1	1.03395	1.21949e-07	6.9178e-07			RIBC2	-1.00135	0.000221689	0.000732455
	AL034430.1	1.82196	1.72815e-07	9.58525e-07			GGACT	-1.46257	0.00024774	0.000809786
	NEDD9	2.40054	2.5026e-07	1.35952e-06			ZNF181	-1.12047	0.000255721	0.000833042
	MAP3K8	1.13888	3.53744e-07	1.8785e-06			PROB1	-1.04846	0.000259901	0.000844821
	GUCA1B	1.00969	5.16766e-07	2.67151e-06			ZNF747	-1.03148	0.000274362	0.000888607
	AP003071.5	1.20645	5.76871e-07	2.95276e-06			ZNF324B	-1.2578	0.000279734	0.000904701
	PRPH	1.06425	1.57811e-06	7.5847e-06			ZNF490	-1.05084	0.00029464	0.000949489
	FBXO32	1.2501	5.58149e-06	2.46123e-05			ZSCAN16	-1.07704	0.000310245	0.000995252
	DHDH	1.24122	6.16371e-06	2.69502e-05			SLC31A2	-1.40648	0.000322774	0.00103151
	EFNA5	1.1571	6.76235e-06	2.93865e-05			ZNF214	-1.12553	0.000337978	0.001075
	C3	1.66141	6.77685e-06	2.94399e-05			AC091057.5	-1.18993	0.000490821	0.00151152
	IL12A	1.04241	8.84443e-06	3.77043e-05			PJVK	-1.5559	0.000555253	0.00169445
	DRP2	1.57319	9.99604e-06	4.23057e-05			GRIN3A	-1.5502	0.000583784	0.00177508
	H2BC5	1.04062	1.12073e-05	4.70183e-05			ELFN1	-1.07325	0.000586821	0.00178351
	ANKRD20A4P	1.08818	1.31514e-05	5.45458e-05			INSYN1	-1.7924	0.000642708	0.00194023
	IL1A	2.54689	1.80726e-05	7.31321e-05			CHST2	-1.0907	0.000654108	0.00197209
	KRT6B	7.98489	1.85953e-05	7.50443e-05			CMPK2	-1.37638	0.000660046	0.00198766
	PTCHD4	1.02531	2.2313e-05	8.86921e-05			ADORA1	-1.1433	0.000704932	0.00210893
	SNAI2	1.64636	2.67875e-05	0.000104625			HACD4	-2.53605	0.00074329	0.00221311
	SDHAF4	1.0248	2.80937e-05	0.000109283			ZNF446	-1.16924	0.000772797	0.00229285
	CD33	1.37672	3.10404e-05	0.000120041			USH1G	-1.15149	0.000869833	0.00255375
	TENM3	1.29235	3.78405e-05	0.000144199			TIGD3	-1.64386	0.000948436	0.00276224
	HEY1	1.54844	4.70077e-05	0.00017624			THAP10	-1.01197	0.000965279	0.00280522
	GJB4	1.21607	5.10889e-05	0.000190533			RIMBP3	-1.61566	0.00105123	0.00303275
	WNT4	1.60666	8.58369e-05	0.000308258			GPR75	-1.32577	0.00107384	0.00309136
	ALPP	1.93377	9.82582e-05	0.000348864			LIPT2	-1.55315	0.00117936	0.0033628
	MAP6	4.01792	0.000103598	0.000366277			ARHGEF25	-1.08646	0.0012619	0.00357167
	AL691442.1	2.40439	0.000115028	0.000402987			NYNRIN	-2.16993	0.00126716	0.00358504
	KRTAP3-1	1.66742	0.000119386	0.000417171			ZNF572	-1.0934	0.001293	0.00364897
	PHF24	1.88753	0.000133359	0.000462156			GNG2	-1.53542	0.00143049	0.00399842
	IGFBP3	1.09028	0.000135126	0.000467441			SERF1B	-2.43444	0.00153224	0.00424669
	RBM46	1.65992	0.000158328	0.000539935			TTC30B	-1.64046	0.00166848	0.00458279
	LEMD1	1.01551	0.00017762	0.0005992			GGT5	-1.74624	0.00198323	0.00536631
	HSPE1-MOB4	1.62084	0.000199558	0.000664881			SELL	-1.02832	0.00218234	0.00585568
	C16orf46	1.06841	0.000273109	0.000884764			CTSO	-1.08964	0.00228982	0.00611845
	AC007325.4	1.36156	0.000301379	0.000969814			PIK3R3	-1.07617	0.00235304	0.00627493
	HLA-DPA1	1.45849	0.000351729	0.00111322			COMMD3-BMI1	-1.70118	0.00272684	0.00717936
	C12orf76	1.09192	0.000394276	0.0012377			CNTF	-1.28189	0.0028066	0.00736856
	MAP7D2	2.03242	0.000543906	0.00166397			OR52D1	-1.36491	0.00295057	0.00771709
	HBA2	1.04677	0.000742928	0.00221301			ZNF432	-2.04629	0.00315432	0.0081943
	H2BC4	1.55605	0.00081834	0.00241468			TMEM121	-1.10331	0.00394713	0.010037
	TTYH1	1.93441	0.000879279	0.00257811			TTPA	-1.25239	0.0040641	0.0102956
	NEURL3	3.56071	0.00106409	0.00306462			ZNF774	-1.96822	0.00423151	0.0106735
	MYL2	1.03425	0.00114031	0.00326387			SLC40A1	-1.63077	0.00425578	0.0107327
	ITGAX	1.1177	0.00161076	0.00443511			F5	-1.08153	0.00452232	0.0113433
	AKR1C1	2.23349	0.00234145	0.00624526			NEK8	-1.31228	0.00471279	0.0117641
	IMMP2L	1.06496	0.00264369	0.00697407			NUTM2A	-1.19377	0.00476206	0.0118739
	AC120114.4	2.4468	0.00296109	0.00774161			PEX5L	-1.7885	0.00504602	0.0125032
	COL5A3	1.44746	0.00324059	0.00839251			ADHFE1	-1.55117	0.00528299	0.0130256
	FAM47E-STBD1	2.95693	0.00328711	0.0085048			DOK3	-1.14274	0.00536248	0.0132071
	SDCBP2	1.45372	0.00329314	0.00851713			ZMAT1	-1.22479	0.00543838	0.0133745
	RAPGEF4	1.25526	0.00389413	0.00992098			ZNF648	-1.98272	0.00640257	0.0154834
	EDN1	1.02495	0.00411618	0.0104089			KIAA0825	-1.48113	0.0066748	0.0160689
	RBM44	1.01027	0.00415806	0.010502			FOXA2	-1.87915	0.00698324	0.0167277
	AC073610.1	1.5891	0.00591319	0.0144054			RSPH4A	-1.43296	0.00701493	0.0167887
	CSF2	2.02203	0.00602031	0.0146425			FLRT3	-1.47805	0.00703301	0.016823
	KRT32	1.16993	0.00624997	0.0151518			ASDURF	-3.12906	0.00705585	0.0168716
	CREG2	1.20811	0.00626329	0.0151814			MUCL3	-1.58496	0.0070658	0.0168895
	AC006538.2	1.08254	0.00636445	0.0153989			BARX2	-3	0.00706725	0.0168899
	TVP23C-CDRT4	1.23662	0.0067084	0.016144			KCNAB3	-1.58496	0.0071959	0.0171669
	C2	1.29546	0.00779591	0.018435			AC090517.4	-1.18556	0.00720215	0.0171788
	MIA	1.88372	0.00928102	0.0215942			RASIP1	-1.42146	0.00737105	0.0175227
	ZNF385C	1.14374	0.0106148	0.0243319			AL662899.2	-1.24101	0.00752495	0.0178523
	FAM20A	1.39593	0.0108636	0.0248514			TMPPE	-1.03242	0.00754368	0.017892
	MAP1LC3B2	1.15877	0.0111375	0.0253959			GRM4	-1.05371	0.00783153	0.0185128
	SLC26A7	1.05889	0.0113769	0.0258586			NUTM2B	-1.44931	0.00832915	0.019603
	FBLN2	1.62619	0.0117448	0.0265917			ASB16	-1.558	0.00846069	0.0198848
	OR7D2	1.71621	0.0118101	0.026717			DMC1	-1.81714	0.00910733	0.0212525
	NT5DC4	2.23447	0.0120461	0.0271826			ZNF391	-1.43953	0.0092219	0.0214678
	PLA2G4C	1.10375	0.0126722	0.0284192			ZNF419	-1.27872	0.00929862	0.021624
	PRR5L	2.56071	0.0146311	0.0321851			AC079594.1	-1.12795	0.0094886	0.022005
	EID2B	1.01838	0.0151563	0.0331995			ARL2-SNX15	-2.97982	0.00996393	0.0229964
	ASIC3	1.08901	0.0167666	0.0362143			CFAP69	-1.23904	0.0106135	0.0243319
	LRRC70	1.65821	0.0175975	0.0377787			IFIT2	-1.05107	0.0109859	0.0251013
	PRR20G	2.08746	0.01831	0.0391533			TNNI1	-1.0126	0.0112341	0.0255774
	PYY	1.52434	0.0194967	0.0414362			NPIPA7	-1.0423	0.0119938	0.0270962
	RNF112	1.53343	0.0200589	0.0424939			DNAJC28	-1.07837	0.0121815	0.027442
	DNALI1	1.72935	0.0211498	0.0444482			EXO5	-1.15859	0.0122708	0.0276248
							ANGPT2	-1.68072	0.012278	0.0276362
							GDF9	-2.2115	0.0128008	0.0286598
							MYLK2	-1.45943	0.013245	0.0295365
							CARNS1	-1.02615	0.0144873	0.0319157
							PRSS35	-1.33479	0.0150221	0.0329483
							SLC16A2	-2	0.0155006	0.0338434
							AC005324.2	-1.85415	0.015731	0.0342965
							AL445423.3	-1.19509	0.0164794	0.0356856
							GPRASP1	-1.6477	0.0167307	0.0361483
							PYCARD	-2.46467	0.0190096	0.0405002
							ACP3	-2.27798	0.0191332	0.0407507
							SLC23A3	-1.86102	0.0201294	0.0426164
							C2orf15	-1.18597	0.0207733	0.04378
							ANXA10	-1.41093	0.0207822	0.0437919
							AL133353.2	-1.47393	0.0215435	0.0451568
							GNB3	-1.04319	0.0227345	0.0472769
							C6orf163	-1.70044	0.0234337	0.0485509
							KCNK3	-1.59946	0.024167	0.0499168

## Sheet: 116-PTX-ZsGreen-vs-PTX-ZsGreen+
116-PTX-ZsGreen-vs-PTX-ZsGreen+ up	Symbol	log2(fc)	PValue	FDR		116-PTX-ZsGreen-vs-PTX-ZsGreen+ down	Symbol	log2(fc)	PValue	FDR
	BHLHE40	2.02115	0	0			SEMA3A	-1.49004	4.8902e-104	1.28954e-101
	HILPDA	2.61964	0	0			KIAA0040	-1.03608	1.63139e-72	2.88611e-70
	ADM	2.64528	0	0			THSD4	-1.165	6.06837e-66	9.52939e-64
	HK2	1.48971	0	0			ARRDC4	-1.6187	7.83521e-66	1.21672e-63
	SQSTM1	1.30824	0	0			SOX4	-1.02444	1.25485e-57	1.62387e-55
	ANGPTL4	2.3356	0	0			PBX1	-1.35998	4.27312e-47	4.49031e-45
	FTH1	1.02833	0	0			PKIB	-1.24606	3.83983e-42	3.53062e-40
	DDIT4	2.15186	0	0			MAP2	-1.07458	8.07585e-40	6.71834e-38
	HMOX1	2.46942	2.35191e-278	2.98821e-275			SGPP2	-1.52649	4.19044e-31	2.65002e-29
	SLC2A1	1.01093	6.39901e-256	7.45271e-253			ZC3H6	-1.20573	6.20213e-30	3.80179e-28
	GDF15	1.22352	3.98529e-242	3.97845e-239			CNTNAP2	-2.01485	2.44459e-25	1.12018e-23
	ANKRD37	3.35483	7.0444e-227	6.5635e-224			MT-ND6	-1.03246	4.61448e-23	1.88842e-21
	BIRC3	1.71545	7.67781e-201	6.31206e-198			DOCK4	-1.02507	3.01549e-21	1.13597e-19
	SERPINE1	1.09429	5.04824e-186	3.52771e-183			RHOU	-1.24424	2.68776e-18	8.31064e-17
	ELF3	1.33247	1.05379e-185	7.01319e-183			PADI2	-1.19431	3.31879e-18	1.02392e-16
	GCLM	1.36069	4.98495e-184	3.1668e-181			ANKFN1	-3.08746	9.53873e-17	2.60887e-15
	WNT16	1.13569	1.63483e-176	8.78784e-174			TBX3	-1.04753	2.12895e-15	5.14779e-14
	STC2	1.37565	1.92784e-163	8.69144e-161			RNF152	-1.25886	2.18841e-14	4.82416e-13
	SLC7A11	1.37952	2.1654e-150	8.90106e-148			PPP2R3A	-1.0045	1.13111e-13	2.35243e-12
	SLC2A3	1.42844	5.03993e-135	1.95661e-132			FRY	-1.33542	1.55247e-13	3.19078e-12
	TIPARP	1.01357	9.1356e-115	2.71658e-112			PLAG1	-1.0564	5.26417e-13	1.03187e-11
	ARRDC3	1.3781	8.57568e-105	2.30488e-102			RASGRP1	-1.36832	1.98224e-12	3.66453e-11
	HAS3	1.38679	2.49388e-87	5.62169e-85			LCN2	-1.51798	1.37254e-11	2.36531e-10
	GADD45B	1.15635	3.38208e-84	7.38562e-82			PCDH19	-1.7625	2.13822e-11	3.58319e-10
	PDE4B	1.37539	2.71685e-73	4.86803e-71			SLCO3A1	-1.25268	3.48007e-11	5.7288e-10
	PDGFA	1.29683	8.7022e-48	9.28412e-46			CREB5	-1.11162	3.86866e-11	6.33861e-10
	ADGRF1	1.5337	8.78308e-47	9.16062e-45			RCAN2	-1.39312	4.84344e-11	7.87115e-10
	CLK1	1.18045	3.4686e-46	3.46265e-44			MUC12	-1.41799	7.8362e-11	1.24266e-09
	ZBED2	2.02514	7.99981e-45	7.71071e-43			ANKRD22	-1.59442	1.12481e-10	1.74284e-09
	CYP1A1	3.2302	1.01245e-42	9.37084e-41			ZNF862	-1.62636	1.33614e-10	2.04982e-09
	PFKFB4	1.09603	2.63836e-41	2.37895e-39			HS3ST3B1	-1.08952	1.68099e-10	2.5371e-09
	NFKBIA	1.25449	1.14918e-40	1.02299e-38			OLFM1	-1.01628	2.36765e-10	3.49054e-09
	SLC16A6	1.85055	5.96707e-39	4.82057e-37			ARMC4	-1.25613	1.07193e-09	1.45168e-08
	CXCL8	1.52406	1.24662e-38	9.95586e-37			CCBE1	-1.16314	1.60506e-09	2.10435e-08
	ICAM1	2.49985	1.49062e-37	1.15099e-35			SLCO5A1	-1.39232	2.38935e-09	3.08058e-08
	NAV3	1.22426	1.33616e-29	7.87939e-28			SOWAHB	-1.20811	3.60999e-09	4.54533e-08
	TNFAIP3	1.33914	2.58739e-28	1.43498e-26			VGLL3	-1.8519	3.68979e-09	4.63745e-08
	ZBTB2	1.08423	1.09029e-17	3.20798e-16			CCDC85A	-2.64186	4.77758e-09	5.88295e-08
	TM4SF18	3.0673	3.14701e-17	8.76146e-16			ADGRV1	-1.03528	1.59588e-08	1.8312e-07
	HYAL1	1.39701	5.44222e-16	1.36554e-14			NRP1	-1.29686	8.69195e-08	8.9257e-07
	H2AC19	13.5813	3.07524e-15	7.35951e-14			PRICKLE1	-1.40267	1.30001e-07	1.30618e-06
	SNX33	1.0725	1.0403e-14	2.35262e-13			GPRIN3	-1.14397	1.67723e-07	1.65426e-06
	AHRR	1.06891	1.4631e-12	2.74106e-11			AC091057.5	-1.4385	2.7301e-07	2.59563e-06
	TNK1	1.26336	3.24013e-12	5.8887e-11			TLR5	-1.31898	3.42054e-07	3.19495e-06
	NMI	1.48224	1.77143e-10	2.66784e-09			DIRAS3	-1.41551	1.04544e-06	8.90378e-06
	TMEM265	10.184	1.46532e-09	1.93933e-08			GBP2	-2.5025	1.3346e-06	1.11691e-05
	SECTM1	1.89891	2.00723e-09	2.60232e-08			NR3C2	-1.09552	2.1774e-06	1.76516e-05
	H2AC6	1.19675	2.41038e-09	3.10484e-08			FRMPD1	-1.44478	9.98777e-06	7.08574e-05
	PRKAR1B	1.23558	8.5487e-09	1.02117e-07			CLIC5	-1.15612	1.66624e-05	0.000113542
	RNF223	1.48372	2.53524e-08	2.79436e-07			ENPP2	-1.47805	1.79488e-05	0.000121478
	TOE1	1.11037	2.65951e-08	2.92212e-07			SEMA3D	-1.2491	1.8463e-05	0.000124356
	SLC2A6	1.06763	5.15646e-08	5.44624e-07			AFAP1L2	-1.12102	1.93499e-05	0.000129829
	BEST1	1.02254	5.98666e-08	6.2815e-07			SCN9A	-1.43296	2.09415e-05	0.000139637
	MTHFS	1.1589	7.60803e-08	7.88213e-07			CPQ	-1.24245	2.10287e-05	0.000140151
	TNFRSF9	2.4376	8.96332e-08	9.17739e-07			ANKRD1	-2.31626	2.66032e-05	0.0001734
	ZSCAN31	1.18282	1.39291e-07	1.39185e-06			GRM4	-1.12843	3.12046e-05	0.000200145
	CYP1B1	1.23704	2.96979e-07	2.80066e-06			HS6ST3	-2	3.29621e-05	0.000210356
	CD33	1.73846	8.236e-07	7.1762e-06			CCDC110	-1.08193	4.75323e-05	0.000291748
	ZMYND8	1.21635	9.99859e-07	8.55203e-06			STXBP6	-1.63294	5.55706e-05	0.000334909
	MLKL	1.39461	1.38059e-06	1.15402e-05			CLDN1	-1.57743	5.56077e-05	0.000334989
	GLIPR1	1.0458	1.45064e-06	1.2104e-05			KBTBD3	-1.36098	5.78757e-05	0.000348125
	TNFSF18	1.13352	1.5609e-06	1.29621e-05			SMIM10L2B	-1.65025	7.66313e-05	0.00044793
	H2BC21	1.21892	4.84703e-06	3.65976e-05			PLPPR4	-1.37656	7.67042e-05	0.000448168
	ALPP	2.89724	5.8816e-06	4.37473e-05			SLC40A1	-1.94062	9.66043e-05	0.000553337
	EFCAB2	1.31051	6.95258e-06	5.07942e-05			RGS4	-1.7997	0.000124919	0.000694734
	NRG1	1.0706	1.24573e-05	8.66615e-05			FAM189A2	-1.08102	0.000139364	0.000768341
	FXYD3	1.38439	3.09294e-05	0.000198653			PCED1B	-1.47626	0.000140444	0.000773685
	PLEKHG4	1.03285	3.41248e-05	0.000217082			ZMAT1	-1.40028	0.000248149	0.00128402
	FP565260.2	8.38082	3.6232e-05	0.000228716			GCNT4	-1.64572	0.000250503	0.00129428
	ZNF804A	2.04439	4.22716e-05	0.000261642			BDKRB2	-1.28102	0.000321377	0.0016215
	CDRT1	1.20645	4.29452e-05	0.000265459			NPR3	-1.04509	0.000354447	0.00176604
	GJB5	1.01448	6.26435e-05	0.000372714			BEX4	-1.16394	0.00035536	0.00176933
	AJM1	1.14005	0.000185123	0.000990155			FRMD3	-1.08466	0.000428524	0.0020875
	SAXO2	1.7073	0.000188983	0.00100965			BARX2	-3.41093	0.000600118	0.00282209
	CFAP70	1.10026	0.000250165	0.00129301			PRDM8	-1.45943	0.000631682	0.00295362
	COL5A3	1.90689	0.000335538	0.00168625			KCNQ3	-1.68182	0.00074192	0.003412
	SGIP1	1.35364	0.000394171	0.00194456			IGF2BP1	-1.05063	0.000753451	0.0034614
	RCBTB2	1.10833	0.0007857	0.00359089			LINC00672	-1.15335	0.000803431	0.00365996
	HLA-DOA	1.94111	0.000855345	0.00386371			CREG2	-1.13358	0.00082436	0.00374188
	AC008758.1	6.12928	0.00109384	0.00478333			TCTEX1D4	-1.46713	0.000902445	0.00405158
	KLRC3	2.15357	0.00113052	0.00490467			ANKRD20A3P	-1.00477	0.00105612	0.00463577
	AP4S1	1.21691	0.0011754	0.00507331			APBA1	-1.24691	0.0010783	0.00472426
	MAP6	2.33985	0.00120515	0.00519051			PRSS35	-1.55596	0.00110061	0.00480543
	KRT6B	4.24793	0.00122681	0.00526755			PDX1	-1.38745	0.0012061	0.005193
	KRT32	1.43874	0.00147024	0.00619006			RAG1	-1.09311	0.00123504	0.00529438
	CXCL1	1.19827	0.00151319	0.00635657			SERTAD4	-1.30485	0.00136097	0.00577265
	RIMS2	1.09761	0.00195725	0.00795374			GSTA4	-1.03355	0.00136381	0.00578294
	AL139353.1	2.22239	0.0022313	0.00890081			CNGA1	-1.05063	0.0015211	0.00638596
	HLA-DPA1	1.3876	0.00369896	0.0136655			SPOCK1	-1.85798	0.00156318	0.00653514
	H4C14	1.02151	0.00389302	0.0142805			ZNF625-ZNF20	-2.61298	0.00160391	0.00667548
	HRG	2.88042	0.00398887	0.0145803			OAS1	-2.06559	0.0016424	0.0068073
	CD96	2.22239	0.00419076	0.0152288			MTUS2	-1.63227	0.00172762	0.00710988
	PLGLB2	1.6845	0.00553519	0.0193448			IL12RB2	-2.42626	0.00173612	0.00714068
	GPER1	1.71849	0.0055438	0.0193652			ITGBL1	-1.09212	0.00180557	0.00738721
	H4C11	4.25334	0.00557138	0.0194518			LDB2	-1.38971	0.00187537	0.00765037
	ZNF747	1.18057	0.00586766	0.020349			TMEM266	-1.31918	0.00200681	0.00811551
	KRT6A	3.70044	0.00778489	0.025998			HEY2	-2.05445	0.00208763	0.00839375
	KRTAP3-1	1.07682	0.00868399	0.0285302			IL7	-1.01838	0.00212654	0.00853301
	AL360181.3	3.01792	0.00870893	0.0286054			CCM2L	-1.31438	0.0021832	0.00873128
	GCHFR	1.61394	0.00996276	0.0319797			GAL3ST4	-1.32562	0.00293578	0.0111922
	B3GAT1	2.39232	0.0112256	0.0353728			IRX5	-1.11548	0.00299508	0.0113779
	SLAMF7	1.98489	0.0119225	0.0371309			MUCL3	-1.71989	0.00317188	0.0119779
	SDCBP2	1.18286	0.0128133	0.0392801			PROM2	-1.05311	0.00319255	0.0120332
	MIA	1.83354	0.0138941	0.0419221			IRX3	-1.07549	0.00348402	0.0129778
	C11orf45	1.03016	0.0164691	0.0484266			HPGD	-1.86014	0.00351855	0.0130959
							CACNA1C	-1.86507	0.00375251	0.0138451
							UNC79	-2.05063	0.00380547	0.0140155
							SPOCK3	-1.12676	0.00428104	0.0154965
							BST2	-1.76755	0.00478706	0.0170804
							ID4	-2.65208	0.00512644	0.018111
							FPGT-TNNI3K	-1.24101	0.00532159	0.0187012
							NHSL2	-2.90689	0.00573425	0.0199408
							RTN1	-1.01886	0.00576845	0.0200298
							DUSP13	-1.8147	0.00580622	0.0201559
							GMNC	-1.42999	0.00605307	0.0208832
							C1orf87	-3.58496	0.00635456	0.0217685
							AC010323.1	-1.11421	0.00659472	0.0225116
							TNFAIP8L3	-1.01697	0.00675834	0.0230096
							SLC4A4	-2	0.00721121	0.0243498
							MACROD2	-2	0.00725475	0.0244791
							YPEL4	-1.40599	0.00739591	0.0248534
							B3GALT1	-1.04993	0.00786633	0.0262449
							LRRC4B	-1.1209	0.00796847	0.026535
							LRTM2	-1.1193	0.00823212	0.0272829
							SLC31A2	-1.16517	0.00824166	0.0273016
							NTRK2	-3.16993	0.00837817	0.0277013
							WNT4	-1.02491	0.00839375	0.0277331
							PHOSPHO1	-1.06032	0.00851953	0.0280492
							BRICD5	-1.47473	0.00861522	0.0283309
							LAIR1	-1.00799	0.00871244	0.0286102
							PDE4D	-1.29123	0.00920132	0.0299692
							CYP46A1	-1.21864	0.00946024	0.0306482
							ASTN1	-4.16993	0.00963442	0.0311115
							SPRR2D	-2.93074	0.00992947	0.0319095
							IFITM10	-1.81943	0.0108875	0.034473
							ADRB2	-1.12819	0.0113435	0.0356502
							TFEC	-1.7885	0.0114184	0.0358293
							TBX6	-1.65208	0.0119236	0.0371309
							LRP2	-2.24793	0.0121489	0.0377066
							COL9A1	-3.32193	0.0124614	0.0384715
							PPP2R3B	-1.0055	0.0125832	0.0387874
							AC093155.3	-3.06609	0.0127106	0.0390682
							C6orf163	-1.926	0.0128785	0.0394367
							AC005324.3	-3.50674	0.0130365	0.0398132
							CCDC183	-1.76553	0.0130793	0.0399032
							FBLIM1	-1.60204	0.0131681	0.040104
							P3R3URF-PIK3R3	-2.42999	0.0132419	0.0402673
							KLHL41	-1.17206	0.0135982	0.0411984
							PEX5L	-1.71049	0.0149088	0.0445701
							CFAP69	-1.08531	0.0149637	0.0447153
							COL14A1	-2.27302	0.0151846	0.045288
							TRPV6	-1.67423	0.0153359	0.0456421
							CYP4F2	-1.02714	0.015756	0.0466241
